# Supplementary material for: Real-Time Monitoring the Cytotoxic Effect of Andrographolide on Human Oral Epidermoid Carcinoma Cells
Source: Biosensors (Basel). 2022 May 6;12(5):304. doi: 10.3390/bios12050304 (PMC9138648; doi:10.3390/bios12050304)
Supplement: Supplementary file 1 [file biosensors-12-00304-s001.zip]

Archive with 1 entries (1 files):
- biosensors-1673327-supplementary.pdf
